# Supplementary material for: The Role of Different Immunocompetent Cell Populations in the Pathogenesis of Head and Neck Cancer—Regulatory Mechanisms of Pro- and Anti-Cancer Activity and Their Impact on Immunotherapy
Source: Cancers (Basel). 2023 Mar 7;15(6):1642. doi: 10.3390/cancers15061642 (PMC10046400; doi:10.3390/cancers15061642)
Supplement: Supplementary file 1 [file cancers-15-01642-s001.zip]

Archive with 1 entries (1 files):
- cancers-2236578-supplementary.pdf
